# Supplementary material for: Mammalian cell growth dynamics in mitosis
Source: eLife. 2019 May 7;8:e44700. doi: 10.7554/eLife.44700 (PMC6534395; doi:10.7554/eLife.44700)
Supplement: Source code 1. [file elife-44700-code1.zip]

Archive with 5 entries (5 files):
- correct_cell_elongation.m
- getMAR.m
- main.m
- readme.txt
- sampledata.mat
